# Supplementary material for: CO2 Laser Micromachining of PTFE-Based PCBs: Predictive Modeling of Kerf Depth Through Design of Experiments
Source: Micromachines (Basel). 2026 Mar 26;17(4):404. doi: 10.3390/mi17040404 (PMC13117439; doi:10.3390/mi17040404)
Supplement: Supplementary file 1 [file micromachines-17-00404-s001.zip]

Archive with 1 entries (1 files):
- micromachines-4221939-supplementary.pdf
